# Supplementary material for: Differences in larval survival and IgG response patterns in long-lasting infections by Trichinella spiralis, Trichinella britovi and Trichinella pseudospiralis in pigs
Source: Parasit Vectors. 2020 Oct 16;13:520. doi: 10.1186/s13071-020-04394-7 (PMC7566126; doi:10.1186/s13071-020-04394-7)
Supplement: Supplementary file 2 — Additional file 2: Table S1. Mean number, standard deviation (SD) and 95% confidence interval (CI) of larvae per g (LPG) of Trichinella spiralis, Trichinella britovi and Trichinella pseudospiralis in experimentally infected pigs at different times post infection. [file 13071_2020_4394_MOESM2_ESM.xlsx]

## Sheet: Table S1
Additional file 2: Table S1
Mean number, standard deviation (SD) and 95% confidence interval (CI) of larvae per g (LPG) of Trichinella spiralis, Trichinella britovi and Trichinella pseudospiralis in experimentally infected pigs at different times post infection.
Time points	No. pigs	Tongue (LPG)			Diaphragm (LPG)			Masseter LPG			Ham (LPG)			Shoulder (LPG)			Neck (LPG)			Loin (LPG)			Ribs (LPG)
		mean (SD)	95% CI	P valuea	mean (SD)	95% CI	P valuea	mean (SD)	95% CI	P valuea	mean (SD)	95% CI	P valuea	mean (SD)	95% CI	P valuea	mean (SD)	95% CI	P valuea	mean (SD)	95% CI	P valuea	mean (SD)	95% CI	P valuea		P value	Statistically significant pairwise comparison (Bonferroni adjusted) by ANOVA model with repeated measures comparing mean LPG among muscles separately for each species and time-point
T. spiralis
2 months	3	326 (19.6)	(303-349)		348 (21.2)	(324-373)		216 (19.0)	(194-238)		77.7 (13.3)	(62.2-93.2)		220 (21.5)	(195-245)		89.3 (6.11)	(82.2-96.5)		56.0 (7.0)	(47.8-64.2)		120 (15.1)	(102-138)			< 0.001	Tongue vs. all other muscles/muscle groups, except diaphragm; diaphragm vs. all other muscles/muscle groups, except tongue; masseter vs. ham, neck, loin and ribs; ham vs. shoulder and ribs; shoulder vs. neck, loin and ribs; loin vs. ribs.
6 months	4	129 (13.5)	(116-143)	< 0.001	169 (12.5)	(156-182)	< 0.001	101 (19.0)	(81.6-120)	< 0.001	38.2 (8.42)	(29.8-46.7)	0.005	71.7 (13.1)	(58.5-85.0)	< 0.001	16.7 (3.77)	(12.9-20.6)	< 0.001	18.0 (4.40)	(13.6-22.4)	< 0.001	42.0 (5.48)	(36.5-47.5)	< 0.001		< 0.001	Tongue vs. all other muscles/muscle groups; diaphragm vs. all other muscles/muscle groups; masseter vs. all other muscles/muscle groups; ham vs. shoulder; shoulder vs. neck, loin and ribs; neck vs. ribs; loin vs. ribs
12 months	4	95.2 (15.1)	(80.0-111)	0.015	157 (17.5)	(139-175)	nsb	62.3 (18.5)	(43.6-80.9)	0.027	29.2 (4.57)	(24.6-33.9)	ns	67.0 (11.9)	(55.0-79.0)	ns	12.7 (4.03)	(8.68-16.8)	ns	18.2 (5.74)	(12.5-24.0)	ns	37.5 (6.56)	(30.9-44.1)	ns		< 0.001	Tongue vs. all other muscles/muscle groups, except shoulder; diaphragm vs. all other muscles/muscle groups; masseter vs. ham, neck and loin; ham vs. shoulder; shoulder vs. neck, loin and ribs
18 months	4	83.7 (16.1)	(67.5-100)	ns	84.0 (15.8)	(68.0-100)	< 0.001	49.8 (10.0)	(39.6-59.9)	ns	17.0 (5.89)	(11.1-22.9)	0.017	48.7 (15.9)	(32.7-64.8)	ns	11.7 (3.30)	(8.42-15.1)	ns	16.5 (3.87)	(12.6-20.4)	ns	33.2 (5.85)	(27.3-39.2)	ns		< 0.001	Tongue vs. all other muscles/muscle groups except diaphragm; diaphragm vs. all other muscles/muscle groups, except tongue; masseter vs. ham, neck, loin and ribs; ham vs. shoulder; shoulder vs. neck, loin and ribs
24 months	4	48.5 (10.1)	(38.3-58.7)	0.01	52.5 (12.0)	(40.3-64.6)	0.019	28.7 (6.18)	(22.5-35.0)	0.012	8.75 (4.65)	(4.06-13.4)	ns	30.2 (10.0)	(20.1-40.4)	ns	7.50 (2.65)	(4.83-10.2)	ns	7.00 (1.63)	(5.35-8.65)	0.004	13.2 (5.12)	(8.08-18.4)	0.02		< 0.001	Tongue vs. all other muscles/muscle groups, except diaphragm; diaphragm vs. all other muscles/muscle groups, except tongue; masseter vs. ham, neck, loin and ribs; ham vs. shoulder; shoulder vs. neck, loin and ribs
T. britovi
2 months	4	4.50 (2.08)	(2.40-6.60)		4.25 (3.30)	(0.92-7.6)		3.00 (1.83)	(1.16-4.84)		1.63 (1.66)	(0.00-3.31)		1.65 (1.33)	(0.30-2.99)		1.43 (1.22)	(0.19-2.66)		0.58 (0.35)	(0.22-0.94)		0.79 (0.54)	(0.24-1.34)			< 0.001	Tongue vs. neck, loin and ribs; diaphragm vs. loin and ribs
6 months	4	0 (0)		0.023	0.09 (0.10)	(0.00-0.19)	0.043d	0 (0)		0.046	0.01 (0.01)	(0.00-0.02)	0.018d	0.01 (0.01)	(0.00-0.02)	0.018d	0.01 (0.01)	(0.00-0.02)	0.018d	0.00 (0.01)	(0.00-0.01)	0.047	0.01 (0.02)	(0.00-0.03)	0.018d		ns
12 months	4	0 (0)		ns	0 (0)		ns	0 (0)		ns	0 (0)	---	ns	0 (0)		ns	0 (0)		ns	0 (0)		ns	0 (0)		ns
18 months	4	nac	na	na	0 (0)		ns	na	na	na	na	na	na	na	na	na	na	na	na	na	na	na	na	na	na
24 months	4	0 (0)		ns	0 (0)		ns	0 (0)		ns	0 (0)	---	ns	0 (0)		ns	0 (0)		ns	0 (0)		ns	0 (0)		ns
T. pseudospiralis
2 months	4	8.75 (4.35)	(4.36-13.2)		7.75 (3.59)	(4.12-11.4)		4.75 (1.71)	(3.03-6.47)		2.0 (0.82)	(1.18-2.82)		4.50 (1.29)	(3.20-5.80)		4.00 (1.41)	(2.57-5.43)		1.50 (0.58)	(0.92-2.08)		2.25 (1.26)	(0.98-3.52)
6 months	4	0 (0)		0.028	0 (0)		0.023	0 (0)		0.011	0 (0)	---	0.016	0 (0)		0.006	0 (0)		0.011	0 (0)		0.014	0 (0)		0.037		0.001	Tongue vs. ham, loin and ribs; diaphragm vs. loin
12 months	12	0 (0)		ns	0 (0)		ns	0 (0)		ns	na	na	na	na	na	na	na	na	na	na	na	na	na	na	na
a Statistical significance of the difference in mean LPG between two consecutive time points;
b ns, not statistically significant (P > 0.05);
c na, not applicable;
d Wilcoxon rank-sum test
